# Supplementary material for: A Southeast Asian expert consensus on the management of major depressive disorder with suicidal behavior in adults under 65 years of age
Source: BMC Psychiatry. 2022 Jul 21;22:489. doi: 10.1186/s12888-022-04140-6 (PMC9306096; doi:10.1186/s12888-022-04140-6)
Supplement: Supplementary file 1 — Additional file 1: Supplementary information. Ratings of clinical scenario for achieving consensus. [file 12888_2022_4140_MOESM1_ESM.xlsx]

## Sheet: Scenario rating
Supplementary information. Ratings of clinical scenario for achieving consensus
Rating rules:
‘Disagreement’: one-third or more panelists rated a statement/scenario in the lowest 3 points of the appropriateness scale (score 1, 2 or 3) and one-third or more panelists rated the same statement/scenario in the highest 3 points of the appropriateness scale (score of 7, 8 or 9).
In the absence of ‘disagreement’, a rating with a median score of 7–9 was considered ‘appropriate’; median score of 4–6 was ‘equivocal’; and median score of 1–3 was ‘not appropriate’.
		Scenario	Median round 1	Rating round 1	Median round 2	Rating round 2
1	A1	screening for suicide risk	9	appropriate	9	appropriate
2	A2-1	assessment - a validated assessment tool	2	not appropriate	2	not appropriate
3	A2-2	assessment - two or more validated assessment tools	3	not appropriate	3	not appropriate
4	A2-3	assessment - clinical interview/assessment alone	7	appropriate	6	equivocal
5	A2-4	assessment - combination of a validated assessment tool and clinical interview/assessment	9	appropriate	9	appropriate
6	A3	overall management	9	appropriate	9	appropriate
7	A4-1	stratification - traditional based on severity	6	equivocal	4	equivocal
8	A4-2	stratification - based on severity and temporality	8	appropriate	7	appropriate
9	A4-3	stratification - prevention-focused risk formulation	8	appropriate	8	appropriate
10	B1-1	factor - severity of suicide risk	9	appropriate	9	appropriate
11	B1-2	factor - past and family history of SB or SA	8	appropriate	8	appropriate
12	B1-3	factor - presence of suicidal thought or ideation	9	appropriate	8	appropriate
13	B1-4	factor - access to suicide means	7	appropriate	8	appropriate
14	B1-5	factor - substance abuse	7	appropriate	7	appropriate
15	B1-6	factor - presence of social support network	8	appropriate	8	appropriate
16	B1-7	factor - treatment availability and accessibility	8	appropriate	8	appropriate
17	B1-8	factor - financial capacity	6	equivocal	6	equivocal
18	B1-9	factor - psychiatric comorbidities	8	appropriate	7	appropriate
19	B2-1	low suicide risk - AD monotherapy	9	appropriate	7	appropriate
20	B2-2	low suicide risk - 2 ADs from the same class	2	not appropriate	1	not appropriate
21	B2-3	low suicide risk - 2 ADs from different classes	4	equivocal		Disagreement
22	B2-4	low suicide risk - adding lithium	4	equivocal	1	not appropriate
23	B2-5	low suicide risk - adding buspirone	3	not appropriate	1	not appropriate
24	B2-6	low suicide risk - adding ketamine	1	not appropriate	1	not appropriate
25	B2-7	low suicide risk - adding intranasal esketamine	2	not appropriate	1	not appropriate
26	B2-8	low suicide risk - adding benzodiazepines	5	equivocal	4	equivocal
27	B2-9	low suicide risk - adding conventional antipsychotics	1	not appropriate	1	not appropriate
28	B2-10	low suicide risk - adding atypical antipsychotics	4	equivocal	5	equivocal
29	B2-11	low suicide risk - adding thyroid supplements	1	not appropriate	1	not appropriate
30	B2-12	low suicide risk - ECT monotherapy	1	not appropriate	1	not appropriate
31	B2-13	low suicide risk - ECT in combination with AD(s) with or without adjuvants	1	not appropriate	1	not appropriate
32	B2-14	low suicide risk - rTMS monotherapy	2	not appropriate	2	not appropriate
33	B2-15	low suicide risk - rTMS in combination with AD(s) with or without adjuvants	3	not appropriate	3	not appropriate
34	B2-16	low suicide risk - psychotherapy alone	4	equivocal		Disagreement
35	B2-17	low suicide risk - psychotherapy in combination with AD(s) with or without adjuvants	8	appropriate	8	appropriate
36	B2-18	low suicide risk - inpatient care	2	not appropriate	2	not appropriate
37	B3-1	high suicide risk - AD monotherapy		Disagreement	3	not appropriate
38	B3-2	high suicide risk - 2 ADs from the same class	2	not appropriate	2	not appropriate
39	B3-3	high suicide risk - 2 ADs from different classes		Disagreement		Disagreement
40	B3-4	high suicide risk - adding lithium	6	equivocal	6	equivocal
41	B3-5	high suicide risk - adding buspirone	3	not appropriate	2	not appropriate
42	B3-6	high suicide risk - adding ketamine		Disagreement		Disagreement
43	B3-7	high suicide risk - adding intranasal esketamine	7	appropriate	8	appropriate
44	B3-8	high suicide risk - adding benzodiazepines	6	equivocal	6	equivocal
45	B3-9	high suicide risk - adding conventional antipsychotics	2	not appropriate	2	not appropriate
46	B3-10	high suicide risk - adding atypical antipsychotics	7	appropriate	7	appropriate
47	B3-11	high suicide risk - adding thyroid supplements	2	not appropriate	2	not appropriate
48	B3-12	high suicide risk - ECT monotherapy	4	equivocal	3	not appropriate
49	B3-13	high suicide risk - ECT in combination with AD(s) with or without adjuvants	8	appropriate	8	appropriate
50	B3-14	high suicide risk - rTMS monotherapy	3	not appropriate	2	not appropriate
51	B3-15	high suicide risk - rTMS in combination with AD(s) with or without adjuvants	7	appropriate	6	equivocal
52	B3-16	high suicide risk - psychotherapy alone	1	not appropriate	1	not appropriate
53	B3-17	high suicide risk - psychotherapy in combination with AD(s) with or without adjuvants	7	appropriate	7	appropriate
54	B3-18	high suicide risk - inpatient care	9	appropriate	8	appropriate
55	B4-1	imminent suicide risk requiring rapid response - AD monotherapy	3	not appropriate	2	not appropriate
56	B4-2	imminent suicide risk requiring rapid response - 2 ADs from the same class	1	not appropriate	1	not appropriate
57	B4-3	imminent suicide risk requiring rapid response - 2 ADs from different classes	4	equivocal		Disagreement
58	B4-4	imminent suicide risk requiring rapid response - adding lithium		Disagreement	3	not appropriate
59	B4-5	imminent suicide risk requiring rapid response - adding buspirone	2	not appropriate	2	not appropriate
60	B4-6	imminent suicide risk requiring rapid response - adding ketamine		Disagreement		Disagreement
61	B4-7	imminent suicide risk requiring rapid response - adding intranasal esketamine	8	appropriate	9	appropriate
62	B4-8	imminent suicide risk requiring rapid response - adding benzodiazepines	7	appropriate	6	equivocal
63	B4-9	imminent suicide risk requiring rapid response - adding conventional antipsychotics	2	not appropriate	1	not appropriate
64	B4-10	imminent suicide risk requiring rapid response - adding atypical antipsychotics	8	appropriate	7	appropriate
65	B4-11	imminent suicide risk requiring rapid response - adding thyroid supplements	2	not appropriate	1	not appropriate
66	B4-12	imminent suicide risk requiring rapid response - ECT monotherapy	8	appropriate	3	not appropriate
67	B4-13	imminent suicide risk requiring rapid response - ECT in combination with AD(s) with or without adj	8	appropriate	8	appropriate
68	B4-14	imminent suicide risk requiring rapid response - rTMS monotherapy	2	not appropriate	2	not appropriate
69	B4-15	imminent suicide risk requiring rapid response - rTMS in combination with AD(s) with or without adj	1	not appropriate	5	equivocal
70	B4-16	imminent suicide risk requiring rapid response - psychotherapy alone	5	equivocal	1	not appropriate
71	B4-17	imminent suicide risk requiring rapid response - psychotherapy in combination with AD(s) with or without adj	5	equivocal	7	appropriate
72	B4-18	imminent suicide risk requiring rapid response - inpatient care	9	appropriate	9	appropriate
73	B5-1	AD-treated but still reporting SI/SB - adding lithium	6	equivocal	5	equivocal
74	B5-2	AD-treated but still reporting SI/SB - adding buspirone	2	not appropriate	1	not appropriate
75	B5-3	AD-treated but still reporting SI/SB - adding ketamine		Disagreement		Disagreement
76	B5-4	AD-treated but still reporting SI/SB - adding intranasal esketamine	9	appropriate	8	appropriate
77	B5-5	AD-treated but still reporting SI/SB - adding sodium valproate		Disagreement	5	equivocal
78	B5-6	AD-treated but still reporting SI/SB - adding atypical antipsychotics	7	appropriate	7	appropriate
79	B5-7	AD-treated but still reporting SI/SB - adding thyroid supplements	2	not appropriate	1	not appropriate
80	B5-8	AD-treated but still reporting SI/SB - ECT monotherapy	2	not appropriate	3	not appropriate
81	B5-9	AD-treated but still reporting SI/SB - ECT in combination with AD(s) with or without adjuvants	8	appropriate	7	appropriate
82	B5-10	AD-treated but still reporting SI/SB - rTMS monotherapy	1	not appropriate	2	not appropriate
83	B5-11	AD-treated but still reporting SI/SB - rTMS in combination with AD(s) with or without adjuvants	6	equivocal	5	equivocal
84	B5-12	AD-treated but still reporting SI/SB - psychotherapy alone	1	not appropriate	2	not appropriate
85	B5-13	AD-treated but still reporting SI/SB - psychotherapy in combination with AD(s) with or without adjuvants	7	appropriate	7	appropriate
86	B5-14	AD-treated but still reporting SI/SB - inpatient care	9	appropriate	7	appropriate
87	B6-1	brief psychosocial - caring contacts	8	appropriate	8	appropriate
88	B6-2	brief psychosocial - no suicide contracts	2	not appropriate	5	equivocal
89	B6-3	brief psychosocial - safety planning intervention	9	appropriate	8	appropriate
90	B6-4	brief psychosocial - crisis responses planning	8	appropriate	8	appropriate
91	B6-5	brief psychosocial - attempted suicide short intervention program	8	appropriate	9	appropriate
92	B6-6	brief psychosocial - volitional help sheet	7	appropriate	7	appropriate
93	B7-1	long-term psychosocial - cognitive behavioral therapy	8	appropriate	8	appropriate
94	B7-2	long-term psychosocial - interpersonal psychotherapy	8	appropriate	8	appropriate
95	B7-3	long-term psychosocial - dialectic behavioral therapy	8	appropriate	7	appropriate
96	B7-4	long-term psychosocial - collaborative assessment and management of suicidality	8	appropriate	8	appropriate
97	B7-5	long-term psychosocial - acceptance and commitment therapy	7	appropriate	7	appropriate
98	B7-6	long-term psychosocial - mentalization	6	equivocal	6	equivocal
99	B8-1	hospitalization criteria - suicidal ideation	6	equivocal	6	equivocal
100	B8-2	hospitalization criteria - suicidal behavior	8	appropriate	7	appropriate
101	B8-3	hospitalization criteria - suicide plan	9	appropriate	9	appropriate
102	B8-4	hospitalization criteria - low risk of suicide	2	not appropriate	2	not appropriate
103	B8-5	hospitalization criteria - high risk of suicide	9	appropriate	9	appropriate
104	B8-6	hospitalization criteria - history of suicidal attempt		Disagreement	8	appropriate
105	B8-7	hospitalization criteria - psychiatric comorbidities	6	equivocal	7	appropriate
106	B8-8	hospitalization criteria - long history of mental illness	5	equivocal	6	equivocal
107	B8-9	hospitalization criteria - absence of support network	7	appropriate	8	appropriate
108	B8-10	hospitalization criteria - substance abuse	7	appropriate	7	appropriate
